# Supplementary material for: Modeling the Potential for Vaccination to Diminish the Burden of Invasive Non-typhoidal Salmonella Disease in Young Children in Mali, West Africa
Source: PLoS Negl Trop Dis. 2017 Feb 9;11(2):e0005283. doi: 10.1371/journal.pntd.0005283 (PMC5300129; doi:10.1371/journal.pntd.0005283)
Supplement: S1 Dataset — Includes anonymized identification number (ID), age groups as relative to the model (Age (months)), year admitted to the HGT (Year Admitted), Salmonella serovar (Serovar), and survival of the patient (Death; yes (Y) or no (N)). (XLSX) [file pntd.0005283.s001.xlsx]

## Sheet: nts_public
ID	Age (months)	Year Admitted	Serovar	Death
1	0-1	2002	Enteritidis	Y
2	0-1	2002	Enteritidis	N
3	12-23	2002	Enteritidis	N
4	12-23	2002	Typhimurium	N
5	12-23	2002	Typhimurium	Y
6	8-9	2002	Typhimurium	Y
7	12-23	2002	Typhimurium	N
8	48-59	2002	Typhimurium	Y
9	36-47	2002	Enteritidis	N
10	4-5	2002	Typhimurium	N
11	24-35	2002	Typhimurium	N
12	0-1	2002	Enteritidis	Y
13	12-23	2002	Typhimurium	N
14	12-23	2002	Enteritidis	N
15	12-23	2002	Typhimurium	N
16	12-23	2002	Typhimurium	N
17	12-23	2002	Typhimurium	N
18	12-23	2002	Typhimurium	N
19	2-3	2002	Enteritidis	Y
20	24-35	2002	Typhimurium	N
21	8-9	2002	Typhimurium	N
22	36-47	2002	Typhimurium	N
23	12-23	2002	Enteritidis	N
24	0-1	2002	Enteritidis	Y
25	0-1	2002	Enteritidis	Y
26	6-7	2002	Typhimurium	N
27	12-23	2002	Enteritidis	N
28	48-59	2002	Typhimurium	N
29	12-23	2003	Enteritidis	N
30	12-23	2003	Enteritidis	N
31	12-23	2003	Typhimurium	N
32	12-23	2003	Enteritidis	N
33	12-23	2003	Enteritidis	N
34	12-23	2003	Typhimurium	N
35	12-23	2003	Typhimurium	Y
36	8-9	2003	Typhimurium	N
37	10-11	2003	Enteritidis	N
38	12-23	2003	Typhimurium	N
39	12-23	2003	Typhimurium	N
40	24-35	2003	Enteritidis	Y
41	24-35	2003	Typhimurium	Y
42	48-59	2003	Typhimurium	N
43	36-47	2003	Typhimurium	N
44	12-23	2003	Typhimurium	N
45	8-9	2003	Typhimurium	N
46	10-11	2003	Typhimurium	N
47	36-47	2003	Typhimurium	N
48	36-47	2003	Typhimurium	N
49	12-23	2003	Typhimurium	N
50	4-5	2003	Typhimurium	N
51	8-9	2003	Typhimurium	N
52	24-35	2003	Typhimurium	N
53	48-59	2003	Typhimurium	N
54	8-9	2003	Typhimurium	N
55	36-47	2003	Typhimurium	N
56	48-59	2003	Typhimurium	N
57	12-23	2003	Typhimurium	N
58	36-47	2003	Typhimurium	N
59	12-23	2003	Typhimurium	N
60	12-23	2004	Typhimurium	N
61	24-35	2004	Enteritidis	N
62	6-7	2004	Typhimurium	N
63	8-9	2004	Typhimurium	Y
64	12-23	2004	Enteritidis	N
65	2-3	2004	Typhimurium	N
66	12-23	2004	Typhimurium	N
67	8-9	2004	Typhimurium	N
68	8-9	2004	Typhimurium	N
69	12-23	2004	Typhimurium	N
70	48-59	2004	Typhimurium	N
71	36-47	2004	Typhimurium	N
72	36-47	2004	Typhimurium	N
73	24-35	2004	Typhimurium	N
74	24-35	2004	Enteritidis	N
75	24-35	2004	Typhimurium	N
76	12-23	2004	Typhimurium	N
77	48-59	2004	Typhimurium	Y
78	8-9	2004	Typhimurium	Y
79	12-23	2005	Typhimurium	N
80	24-35	2005	Typhimurium	Y
81	24-35	2005	Typhimurium	Y
82	48-59	2005	Typhimurium	N
83	48-59	2005	Typhimurium	N
84	48-59	2005	Typhimurium	N
85	12-23	2005	Typhimurium	Y
86	12-23	2005	Typhimurium	Y
87	12-23	2005	Typhimurium	Y
88	24-35	2005	Enteritidis	Y
89	24-35	2005	Enteritidis	Y
90	24-35	2005	Enteritidis	Y
91	12-23	2005	Typhimurium	N
92	12-23	2005	Typhimurium	N
93	12-23	2005	Typhimurium	N
94	12-23	2005	Typhimurium	N
95	12-23	2005	Typhimurium	N
96	6-7	2005	Enteritidis	N
97	6-7	2005	Enteritidis	N
98	12-23	2005	Typhimurium	Y
99	12-23	2005	Typhimurium	Y
100	12-23	2005	Typhimurium	Y
101	0-1	2005	Typhimurium	Y
102	0-1	2005	Typhimurium	Y
103	36-47	2005	Typhimurium	N
104	36-47	2005	Typhimurium	N
105	36-47	2005	Typhimurium	N
106	12-23	2005	Enteritidis	N
107	12-23	2005	Enteritidis	N
108	12-23	2005	Enteritidis	N
109	24-35	2005	Typhimurium	N
110	24-35	2005	Typhimurium	N
111	24-35	2005	Typhimurium	N
112	24-35	2005	Typhimurium	N
113	24-35	2005	Typhimurium	N
114	6-7	2005	Typhimurium	N
115	6-7	2005	Typhimurium	N
116	6-7	2005	Typhimurium	N
117	12-23	2005	Typhimurium	N
118	12-23	2005	Typhimurium	N
119	12-23	2005	Typhimurium	N
120	12-23	2005	Typhimurium	N
121	12-23	2005	Typhimurium	N
122	12-23	2005	Typhimurium	N
123	36-47	2005	Typhimurium	N
124	36-47	2005	Typhimurium	N
125	8-9	2005	Typhimurium	N
126	8-9	2005	Typhimurium	N
127	48-59	2005	Typhimurium	N
128	48-59	2005	Typhimurium	N
129	48-59	2005	Typhimurium	N
130	0-1	2005	Typhimurium	N
131	0-1	2005	Typhimurium	N
132	8-9	2006	Typhimurium	Y
133	8-9	2006	Typhimurium	Y
134	12-23	2006	Typhimurium	N
135	12-23	2006	Typhimurium	N
136	12-23	2006	Typhimurium	N
137	48-59	2006	Typhimurium	N
138	48-59	2006	Typhimurium	N
139	4-5	2006	Typhimurium	N
140	4-5	2006	Typhimurium	N
141	12-23	2006	Typhimurium	N
142	12-23	2006	Typhimurium	N
143	4-5	2006	Typhimurium	N
144	4-5	2006	Typhimurium	N
145	36-47	2006	Typhimurium	N
146	24-35	2006	Typhimurium	N
147	24-35	2006	Typhimurium	N
148	24-35	2006	Typhimurium	N
149	0-1	2006	Typhimurium	Y
150	0-1	2006	Typhimurium	Y
151	12-23	2006	Typhimurium	N
152	12-23	2006	Typhimurium	N
153	12-23	2006	Typhimurium	N
154	4-5	2006	Typhimurium	N
155	4-5	2006	Typhimurium	N
156	6-7	2006	Enteritidis	N
157	6-7	2006	Enteritidis	N
158	6-7	2006	Enteritidis	N
159	24-35	2006	Typhimurium	N
160	24-35	2006	Typhimurium	N
161	24-35	2006	Typhimurium	N
162	12-23	2006	Typhimurium	N
163	0-1	2006	Typhimurium	N
164	6-7	2006	Typhimurium	N
165	6-7	2006	Typhimurium	N
166	6-7	2006	Typhimurium	N
167	8-9	2006	Typhimurium	N
168	8-9	2006	Typhimurium	N
169	6-7	2006	Enteritidis	N
170	6-7	2006	Enteritidis	N
171	6-7	2006	Enteritidis	N
172	24-35	2006	Typhimurium	N
173	24-35	2006	Typhimurium	N
174	0-1	2006	Enteritidis	Y
175	0-1	2006	Enteritidis	Y
176	0-1	2006	Enteritidis	Y
177	0-1	2006	Enteritidis	Y
178	0-1	2006	Enteritidis	Y
179	0-1	2006	Enteritidis	Y
180	2-3	2007	Typhimurium	N
181	12-23	2007	Typhimurium	N
182	12-23	2007	Typhimurium	N
183	12-23	2007	Typhimurium	N
184	12-23	2007	Typhimurium	N
185	12-23	2007	Typhimurium	N
186	12-23	2007	Typhimurium	N
187	12-23	2007	Typhimurium	N
188	12-23	2007	Typhimurium	N
189	12-23	2007	Typhimurium	N
190	12-23	2007	Typhimurium	N
191	12-23	2007	Typhimurium	N
192	12-23	2007	Typhimurium	N
193	12-23	2007	Typhimurium	N
194	24-35	2007	Typhimurium	N
195	24-35	2007	Typhimurium	N
196	24-35	2007	Typhimurium	N
197	12-23	2007	Enteritidis	N
198	12-23	2007	Enteritidis	N
199	2-3	2007	Typhimurium	N
200	24-35	2007	Enteritidis	N
201	24-35	2007	Enteritidis	N
202	12-23	2007	Typhimurium	N
203	12-23	2007	Typhimurium	N
204	48-59	2012	Enteritidis	N
205	36-47	2013	Enteritidis	N
206	24-35	2013	Enteritidis	N
207	0-1	2013	Enteritidis	N
208	36-47	2013	Enteritidis	N
209	24-35	2013	Enteritidis	N
210	24-35	2013	Enteritidis	N
211	2-3	2013	Enteritidis	N
212	24-35	2013	Enteritidis	N
213	2-3	2013	Enteritidis	N
214	36-47	2013	Enteritidis	N
215	12-23	2013	Enteritidis	N
216	36-47	2013	Enteritidis	N
217	48-59	2013	Enteritidis	N
218	0-1	2013	Enteritidis	N
219	24-35	2013	Enteritidis	N
220	24-35	2013	Enteritidis	N
221	24-35	2013	Enteritidis	N
222	36-47	2013	Enteritidis	Y
223	36-47	2013	Enteritidis	Y
224	12-23	2013	Enteritidis	N
225	12-23	2013	Enteritidis	N
226	12-23	2013	Enteritidis	N
227	12-23	2013	Enteritidis	N
228	12-23	2013	Enteritidis	N
229	12-23	2013	Enteritidis	N
230	0-1	2013	Enteritidis	Y
231	0-1	2013	Enteritidis	Y
232	0-1	2013	Enteritidis	Y
233	36-47	2013	Enteritidis	N
234	36-47	2013	Enteritidis	N
235	48-59	2014	Typhimurium	N
236	24-35	2014	Enteritidis	N
237	12-23	2014	Enteritidis	N
238	36-47	2014	Enteritidis	N
239	12-23	2007	Enteritidis	N
240	12-23	2007	Enteritidis	N
241	12-23	2007	Enteritidis	N
242	48-59	2007	Enteritidis	N
243	48-59	2007	Enteritidis	N
244	48-59	2007	Enteritidis	N
245	12-23	2008	Enteritidis	N
246	12-23	2008	Enteritidis	N
247	12-23	2008	Enteritidis	N
248	12-23	2008	Enteritidis	N
249	0-1	2008	Typhimurium	N
250	0-1	2008	Typhimurium	N
251	12-23	2008	Typhimurium	N
252	12-23	2008	Typhimurium	N
253	12-23	2008	Typhimurium	N
254	12-23	2008	Typhimurium	N
255	12-23	2008	Typhimurium	N
256	48-59	2008	Typhimurium	N
257	48-59	2008	Typhimurium	N
258	48-59	2008	Typhimurium	N
259	12-23	2008	Typhimurium	N
260	12-23	2008	Typhimurium	N
261	12-23	2008	Typhimurium	N
262	12-23	2008	Typhimurium	N
263	12-23	2008	Typhimurium	N
264	12-23	2008	Typhimurium	N
265	24-35	2008	Typhimurium	N
266	24-35	2008	Typhimurium	N
267	24-35	2008	Typhimurium	N
268	12-23	2008	Typhimurium	N
269	12-23	2008	Typhimurium	N
270	12-23	2008	Typhimurium	N
271	24-35	2008	Typhimurium	Y
272	24-35	2008	Typhimurium	Y
273	24-35	2008	Typhimurium	Y
274	12-23	2008	Enteritidis	N
275	12-23	2008	Enteritidis	N
276	36-47	2008	Typhimurium	N
277	36-47	2008	Typhimurium	N
278	36-47	2008	Typhimurium	N
279	12-23	2008	Typhimurium	N
280	12-23	2008	Typhimurium	N
281	12-23	2008	Typhimurium	N
282	24-35	2008	Enteritidis	N
283	24-35	2008	Enteritidis	N
284	24-35	2008	Enteritidis	N
285	36-47	2008	Typhimurium	N
286	36-47	2008	Typhimurium	N
287	36-47	2008	Typhimurium	N
288	2-3	2008	Typhimurium	N
289	2-3	2008	Typhimurium	N
290	36-47	2008	Typhimurium	N
291	36-47	2008	Typhimurium	N
292	12-23	2009	Typhimurium	N
293	12-23	2009	Typhimurium	N
294	12-23	2009	Typhimurium	N
295	6-7	2009	Typhimurium	N
296	6-7	2009	Typhimurium	N
297	6-7	2009	Typhimurium	N
298	6-7	2009	Enteritidis	Y
299	6-7	2009	Enteritidis	Y
300	12-23	2009	Typhimurium	Y
301	12-23	2009	Typhimurium	Y
302	12-23	2009	Typhimurium	Y
303	12-23	2009	Enteritidis	Y
304	10-11	2009	Enteritidis	N
305	12-23	2009	Typhimurium	N
306	12-23	2009	Typhimurium	N
307	12-23	2009	Typhimurium	N
308	24-35	2009	Typhimurium	N
309	24-35	2009	Typhimurium	N
310	24-35	2009	Typhimurium	N
311	8-9	2009	Enteritidis	N
312	8-9	2009	Enteritidis	N
313	8-9	2009	Enteritidis	N
314	12-23	2009	Enteritidis	N
315	12-23	2009	Enteritidis	N
316	12-23	2009	Enteritidis	N
317	8-9	2009	Enteritidis	N
318	8-9	2009	Enteritidis	N
319	8-9	2009	Enteritidis	Y
320	8-9	2009	Enteritidis	Y
321	12-23	2009	Typhimurium	N
322	12-23	2009	Typhimurium	N
323	12-23	2009	Typhimurium	N
324	48-59	2009	Typhimurium	N
325	48-59	2009	Typhimurium	N
326	48-59	2009	Typhimurium	N
327	48-59	2009	Typhimurium	N
328	48-59	2009	Typhimurium	N
329	48-59	2009	Typhimurium	N
330	24-35	2009	Enteritidis	N
331	24-35	2009	Enteritidis	N
332	24-35	2009	Enteritidis	N
333	36-47	2009	Enteritidis	Y
334	36-47	2009	Enteritidis	Y
335	36-47	2009	Enteritidis	Y
336	24-35	2009	Enteritidis	N
337	24-35	2009	Enteritidis	N
338	24-35	2009	Enteritidis	N
339	12-23	2009	Typhimurium	N
340	12-23	2009	Typhimurium	N
341	12-23	2009	Typhimurium	N
342	24-35	2009	Enteritidis	N
343	24-35	2009	Enteritidis	N
344	24-35	2009	Enteritidis	N
345	36-47	2009	Typhimurium	N
346	36-47	2009	Typhimurium	N
347	36-47	2009	Typhimurium	N
348	12-23	2009	Enteritidis	N
349	12-23	2009	Enteritidis	N
350	12-23	2009	Enteritidis	N
351	24-35	2009	Enteritidis	Y
352	24-35	2009	Enteritidis	Y
353	24-35	2009	Enteritidis	Y
354	12-23	2009	Typhimurium	N
355	12-23	2009	Typhimurium	N
356	12-23	2009	Typhimurium	N
357	48-59	2010	Enteritidis	N
358	48-59	2010	Enteritidis	N
359	48-59	2010	Enteritidis	N
360	24-35	2010	Typhimurium	N
361	24-35	2010	Typhimurium	N
362	24-35	2010	Typhimurium	N
363	12-23	2010	Enteritidis	Y
364	12-23	2010	Enteritidis	Y
365	12-23	2010	Enteritidis	Y
366	24-35	2010	Enteritidis	N
367	24-35	2010	Enteritidis	N
368	24-35	2010	Enteritidis	N
369	24-35	2010	Enteritidis	N
370	24-35	2010	Enteritidis	N
371	24-35	2010	Enteritidis	N
372	12-23	2010	Enteritidis	N
373	12-23	2010	Enteritidis	N
374	12-23	2010	Enteritidis	N
375	24-35	2010	Enteritidis	N
376	24-35	2010	Enteritidis	N
377	24-35	2010	Enteritidis	N
378	12-23	2010	Enteritidis	N
379	12-23	2010	Enteritidis	N
380	12-23	2010	Enteritidis	N
381	10-11	2010	Enteritidis	N
382	8-9	2010	Enteritidis	N
383	8-9	2010	Enteritidis	N
384	8-9	2010	Enteritidis	N
385	36-47	2010	Enteritidis	N
386	36-47	2010	Enteritidis	N
387	36-47	2010	Enteritidis	N
388	24-35	2010	Enteritidis	N
389	24-35	2010	Enteritidis	N
390	24-35	2010	Enteritidis	N
391	12-23	2010	Enteritidis	N
392	12-23	2010	Enteritidis	N
393	12-23	2010	Enteritidis	N
394	24-35	2010	Enteritidis	N
395	24-35	2010	Enteritidis	N
396	24-35	2010	Enteritidis	N
397	2-3	2010	Typhimurium	N
398	2-3	2010	Typhimurium	N
399	2-3	2010	Typhimurium	N
400	0-1	2010	Enteritidis	Y
401	0-1	2010	Enteritidis	Y
402	0-1	2010	Enteritidis	Y
403	0-1	2010	Enteritidis	Y
404	0-1	2010	Enteritidis	Y
405	0-1	2010	Enteritidis	Y
406	12-23	2010	Enteritidis	N
407	12-23	2010	Enteritidis	N
408	12-23	2010	Enteritidis	N
409	12-23	2010	Enteritidis	N
410	12-23	2010	Enteritidis	N
411	12-23	2010	Enteritidis	N
412	24-35	2010	Enteritidis	N
413	24-35	2010	Enteritidis	N
414	24-35	2010	Enteritidis	N
415	8-9	2010	Enteritidis	N
416	24-35	2010	Enteritidis	N
417	24-35	2010	Enteritidis	N
418	24-35	2010	Enteritidis	N
419	36-47	2010	Typhimurium	N
420	36-47	2010	Typhimurium	N
421	36-47	2010	Typhimurium	N
422	12-23	2011	Enteritidis	N
423	12-23	2011	Enteritidis	N
424	12-23	2011	Enteritidis	N
425	12-23	2011	Enteritidis	N
426	12-23	2011	Enteritidis	N
427	12-23	2011	Enteritidis	N
428	24-35	2011	Enteritidis	N
429	24-35	2011	Enteritidis	N
430	24-35	2011	Enteritidis	N
431	24-35	2011	Enteritidis	N
432	24-35	2011	Enteritidis	N
433	24-35	2011	Enteritidis	N
434	12-23	2011	Enteritidis	N
435	12-23	2011	Enteritidis	N
436	12-23	2011	Enteritidis	N
437	8-9	2011	Typhimurium	N
438	8-9	2011	Enteritidis	N
439	8-9	2011	Enteritidis	N
440	24-35	2011	Enteritidis	Y
441	24-35	2011	Enteritidis	Y
442	24-35	2011	Enteritidis	Y
443	24-35	2011	Enteritidis	N
444	24-35	2011	Enteritidis	N
445	24-35	2011	Enteritidis	N
446	36-47	2011	Enteritidis	N
447	36-47	2011	Enteritidis	N
448	36-47	2011	Enteritidis	N
449	36-47	2011	Enteritidis	N
450	36-47	2011	Enteritidis	N
451	36-47	2011	Enteritidis	N
452	10-11	2011	Enteritidis	N
453	10-11	2011	Enteritidis	N
454	6-7	2011	Enteritidis	Y
455	6-7	2011	Enteritidis	Y
456	12-23	2011	Enteritidis	Y
457	12-23	2011	Enteritidis	Y
458	12-23	2011	Enteritidis	Y
459	10-11	2011	Enteritidis	Y
460	10-11	2011	Enteritidis	Y
461	10-11	2011	Enteritidis	Y
462	10-11	2011	Enteritidis	Y
463	10-11	2011	Enteritidis	Y
464	36-47	2011	Typhimurium	Y
465	36-47	2011	Typhimurium	Y
466	36-47	2011	Typhimurium	Y
467	12-23	2011	Enteritidis	Y
468	12-23	2011	Enteritidis	Y
469	12-23	2011	Enteritidis	Y
470	4-5	2011	Enteritidis	N
471	4-5	2011	Enteritidis	N
472	4-5	2011	Enteritidis	N
473	10-11	2011	Enteritidis	N
474	12-23	2011	Enteritidis	N
475	12-23	2011	Enteritidis	N
476	12-23	2011	Enteritidis	N
477	4-5	2011	Enteritidis	N
478	12-23	2011	Enteritidis	N
479	12-23	2011	Enteritidis	N
480	12-23	2011	Enteritidis	N
481	12-23	2011	Enteritidis	N
482	12-23	2011	Enteritidis	N
483	12-23	2011	Enteritidis	Y
484	12-23	2011	Enteritidis	Y
485	12-23	2011	Enteritidis	Y
486	36-47	2011	Enteritidis	Y
487	12-23	2011	Enteritidis	N
488	10-11	2011	Typhimurium	N
489	4-5	2011	Enteritidis	Y
490	4-5	2011	Enteritidis	Y
491	4-5	2011	Enteritidis	Y
492	4-5	2011	Enteritidis	Y
493	2-3	2011	Enteritidis	N
494	0-1	2011	Enteritidis	N
495	36-47	2011	Typhimurium	N
496	36-47	2011	Typhimurium	N
497	36-47	2011	Typhimurium	Y
498	36-47	2011	Typhimurium	Y
499	36-47	2011	Typhimurium	Y
500	36-47	2011	Typhimurium	Y
501	4-5	2011	Typhimurium	N
502	4-5	2011	Typhimurium	N
503	12-23	2011	Enteritidis	N
504	12-23	2011	Enteritidis	N
505	12-23	2011	Enteritidis	N
506	36-47	2011	Typhimurium	N
507	36-47	2011	Typhimurium	N
508	36-47	2011	Typhimurium	N
509	12-23	2012	Enteritidis	Y
510	12-23	2012	Enteritidis	Y
511	12-23	2012	Enteritidis	N
512	12-23	2012	Enteritidis	N
513	12-23	2012	Enteritidis	N
514	24-35	2012	Enteritidis	N
515	6-7	2012	Enteritidis	N
